# Supplementary material for: Phylogeography of Himalrandia lichiangensis from the dry-hot valleys in Southwest China
Source: Front Plant Sci. 2022 Oct 17;13:1002519. doi: 10.3389/fpls.2022.1002519 (PMC9618719; doi:10.3389/fpls.2022.1002519)
Supplement: Supplementary file 1 [file DataSheet_1.zip]

Archive with 6 entries (5 files):
- Supplementary Material/Figure S1.jpg
- Supplementary Material/Figure S2.jpg
- Supplementary Material/Figure S3.jpg
- Supplementary Material/Supplementary figure legends.docx
- Supplementary Material/Supplementary table.docx
- Supplementary Material/
